# Supplementary material for: PFKFB4 Deubiquitination by USP10 Enhances Fumarate Metabolism to Orchestrate the KDM1A/Rad51 Axis and Confer Radioresistance in Lung Cancer
Source: Adv Sci (Weinh). 2026 Jul 8:e76439. Online ahead of print. doi: 10.1002/advs.76439 (PMC13344063; doi:10.1002/advs.76439)
Supplement: Supplementary file 2 — Supporting File 2: advs76439‐sup‐0002‐data.zip. [file ADVS-9999-e76439-s001.zip]

Archive with 2 entries (1 files):
- advs76439-sup-0002-data/
- advs76439-sup-0002-data/Data file S1-MS Data of PFKFB4 Ubiquitination Sites.xlsx
