# Supplementary material for: PFKFB4 Deubiquitination by USP10 Enhances Fumarate Metabolism to Orchestrate the KDM1A/Rad51 Axis and Confer Radioresistance in Lung Cancer
Source: Adv Sci (Weinh). 2026 Jul 8:e76439. Online ahead of print. doi: 10.1002/advs.76439 (PMC13344063; doi:10.1002/advs.76439)
Supplement: Supplementary file 2 — Supporting File 2: advs76439‐sup‐0002‐data.zip. [file ADVS-9999-e76439-s001.zip › advs76439-sup-0002-data/Data file S1-MS Data of PFKFB4 Ubiquitination Sites.xlsx]

## Sheet: Site_ident
Mass Spectrometry Data of PFKFB4 Ubiquitination Sites
Protein accession	Position	Amino acid	Protein description	Gene name	Modified sequence	Localization probability	Intensity SFB_PF
Q16877	431	K	6-phosphofructo-2-kinase/fructose-2,6-bisphosphatase 4 OS=Homo sapiens OX=9606 GN=PFKFB4 PE=1 SV=6	PFKFB4	_LTPVAYGC[Carbamidomethyl (C)]K[GlyGly (K)]VESIFLNVAAVNTHR_	1	35470
